# Supplementary material for: Apigenin Loaded Lipoid–PLGA–TPGS Nanoparticles for Colon Cancer Therapy: Characterization, Sustained Release, Cytotoxicity, and Apoptosis Pathways
Source: Polymers (Basel). 2022 Aug 30;14(17):3577. doi: 10.3390/polym14173577 (PMC9460590; doi:10.3390/polym14173577)
Supplement: Supplementary file 1 [file polymers-14-03577-s001.zip]

Archive with 1 entries (1 files):
- polymers-1787388-supplementary.pdf
